# Supplementary material for: Alcohol Consumption and DNA Methylation in a Mediterranean Cohort: A Focus on Oxidative Stress and Aging Biomarkers
Source: Antioxidants (Basel). 2026 Feb 2;15(2):197. doi: 10.3390/antiox15020197 (PMC12938750; doi:10.3390/antiox15020197)
Supplement: Supplementary file 1 [file antioxidants-15-00197-s001.zip]

Archive with 1 entries (1 files):
- antioxidants-4070372-supplementary.pdf
